# Supplementary material for: Management of Pediatric Urinary Tract Infections: A Delphi Study
Source: Antibiotics (Basel). 2022 Aug 18;11(8):1122. doi: 10.3390/antibiotics11081122 (PMC9404756; doi:10.3390/antibiotics11081122)
Supplement: Supplementary file 1 [file antibiotics-11-01122-s001.zip]

Archive with 2 entries (2 files):
- antibiotics-1820999-supplementary-1.pdf
- antibiotics-1820999-supplementary-2.pdf
